# Supplementary material for: Comparison of the Aroma-Active Compounds and Sensory Characteristics of Different Grades of Light-Flavor Baijiu
Source: Foods. 2023 Mar 14;12(6):1238. doi: 10.3390/foods12061238 (PMC10048497; doi:10.3390/foods12061238)
Supplement: Supplementary file 1 [file foods-12-01238-s001.zip]

Archive with 1 entries (1 files):
- foods-2254320-supplementary.pdf
